# Supplementary material for: Frequency and methylation status of selected retrotransposition competent L1 loci in amyotrophic lateral sclerosis
Source: Mol Brain. 2020 Nov 13;13:154. doi: 10.1186/s13041-020-00694-2 (PMC7666467; doi:10.1186/s13041-020-00694-2)
Supplement: Supplementary file 2 — Additional file 2. Primer sequences used to amplify empty site and 5′ junction of RC-L1 loci and SNRPN locus. [file 13041_2020_694_MOESM2_ESM.xlsx]

## Sheet: Supplementary Table 1
L1	Primers located in flanks of L1		Primer located in 5'end of L1	Empty Site (bp)	5' junction (bp)	Annealing Temperature
L1_chr2_q24.1	GGAAGGTTGTAGGGGTCACA	CCCCAAAAGCACAGACAACA	AACTCCCTGACCCCTTGC	1099	985	60
L1_chr6_q24.1	AGTCAGGAGCAGGGGTAAAC	CAGGCAAAGTTGTAGTAGCGA	AACTCCCTGACCCCTTGC	246	392	60
L1_chrX_p22.2	TTGGCCTTTTGTGACACTGG	GGCTAACTGTGGGAGAGGAA	AACTCCCTGACCCCTTGC	194	398	64
L1_chr6_p22.3	ACCTGGCCTTCTCTCATTCT	TTCCCCGCAAGCTCTCTTTA	AACTCCCTGACCCCTTGC	230	341	ES-64, 5'-60
L1_chr8_q24.22	ATCCTTGCACCGATTCCTCA	GCTCACAATCCCAAACTGCA	AACTCCCTGACCCCTTGC	600	670	60
L1_chr1_p12	TGTGACAGTTGAGGACGTGA		AACTCCCTGACCCCTTGC	NA	440	60
L1_chr22_q12.1	GATAAGAAACTTCCACCGGGC		AACTCCCTGACCCCTTGC	NA	554	60
Control Locus for MBD assay	For	Rev	PCR product (bp)	Annealing Temperature
SNRPN	TCCGGAATGTTCAGAGGCTT	AATCCCTATGCACTGGTCCC	263	60
